# Supplementary material for: Trends in risk factors for coronary heart disease in the Netherlands
Source: BMC Public Health. 2016 Aug 19;16:835. doi: 10.1186/s12889-016-3526-7 (PMC4992244; doi:10.1186/s12889-016-3526-7)
Supplement: Additional file 3: — Smoking raw data. (XLSX 12 kb) [file 12889_2016_3526_MOESM3_ESM.xlsx]

## Sheet: Blad1
Supplementary file 3 Smoking
Raw data for risk factor Smoking
Data source: Stichting Volksgezondheid en Roken (http://www.stivoro.nl)
Table 1 Percentage of people who answered 'yes' to the question 'Do you smoke (sometimes)?'
Year			Men					Women
	15-19 yrs	20-34 yrs	35-49 yrs	50-64 yrs	65+ yrs	15-19 yrs	20-34 yrs	35-49 yrs	50-64 yrs	65+ yrs
1988	19	39	41	39	35	19	38	34	25	11
1989	17	37	42	37	34	20	35	35	26	13
1990	21	41	43	41	34	21	38	36	29	12
1991	22	39	43	40	33	19	37	37	28	13
1992	23	38	43	40	32	21	37	38	28	14
1993	24	40	40	38	30	20	35	35	27	13
1994	24	37	40	36	29	22	33	35	27	13
1995	25	42	43	38	32	21	36	38	27	14
1996	26	43	43	38	32	23	36	39	28	15
1997	26	39	42	35	28	25	34	37	27	14
1998	28	40	42	38	28	25	32	37	29	15
1999	23	40	42	38	29	28	33	36	31	14
2000	21	43	42	36	26	24	33	36	28	15
2001	27	38	40	31	18	29	32	34	23	14
2002	27	39	40	31	18	28	31	35	26	15
2003	26	37	40	31	16	26	31	34	25	15
2004	24	34	37	31	15	21	28	31	27	13
2005	24	35	36	30	16	19	28	30	24	13
2006	28	38	34	31	15	28	28	30	25	13
2007	23	37	33	31	15	20	27	30	27	13
2008	20	35	32	32	15	17	27	29	27	12
2009	31	36	34	30	15	28	27	28	29	12
2010	27	37	34	27	16	27	29	28	28	13
2011	23	36	30	27	15	25	24	25	24	13
