# Supplementary material for: Trends in risk factors for coronary heart disease in the Netherlands
Source: BMC Public Health. 2016 Aug 19;16:835. doi: 10.1186/s12889-016-3526-7 (PMC4992244; doi:10.1186/s12889-016-3526-7)
Supplement: Additional file 4: — Physical activity raw data. (XLSX 15 kb) [file 12889_2016_3526_MOESM4_ESM.xlsx]

## Sheet: Blad1
Supplementary file 4 Physical activity
Raw data for risk factor Physical Inactivity
Data source: CBS POLS Gezondheidsenquete (http://statline.cbs.nl)
Table 1 Percentage of people who self-reported compliance to the Dutch physical activity standard entitled 'Norm gezond bewegen' in 2001-2009.
					Year
Gender	Age (years)	2001	2002	2003	2004	2005	2006	2007	2008	2009
Men	12-18	24	26	27	31	33	33	28	30	34
	18-25	50	51	55	56	62	58	58	62	59
	25-35	52	46	48	50	52	50	57	54	52
	35-45	48	47	48	44	46	50	50	48	54
	45-55	43	41	46	45	50	47	49	50	49
	55-65	73	71	75	68	73	72	73	73	74
	65-75	71	73	73	71	71	70	71	73	71
	≥75	63	49	63	54	58	57	61	52	44
Women	12-18	22	21	19	18	22	18	25	22	22
	18-25	44	48	50	52	49	57	58	57	65
	25-35	51	51	49	55	53	56	53	54	50
	35-45	55	56	60	56	59	57	57	54	53
	45-55	56	52	56	56	53	53	57	58	54
	55-65	70	70	73	69	71	71	76	76	73
	65-75	62	65	62	63	60	64	64	66	69
	≥75	30	40	36	37	38	36	34	41	38
Table 2 Percentage of people who self-reported compliance to the Dutch physical activity standard entitled 'Norm gezond bewegen' in 2010 and 2011.
		Year
Gender	Age (years)	2010	2011
Men	12-16	31.7	18.6
	16-20	55.6	57.9
	20-30	59.3	63.6
	30-40	51	54.7
	40-50	54.1	53
	50-55	49.6	53.4
	55-65	70.3	71
	65-75	74.9	72
	75+	55.9	64.3
Women	12-16	24.8	25.2
	16-20	39.9	46.2
	20-30	57.7	58.5
	30-40	57.1	53.4
	40-50	63.1	59.8
	50-55	56.8	59.6
	55-65	74.6	74.4
	65-75	66.6	64.9
	75+	38.2	50.6
